# Supplementary material for: Fingolimod induces neuroprotective factors in human astrocytes
Source: J Neuroinflammation. 2015 Sep 30;12:184. doi: 10.1186/s12974-015-0393-6 (PMC4589103; doi:10.1186/s12974-015-0393-6)
Supplement: Additional file 3: Table S2. — Human primary astrocytes, stimulated with FTY-P (left) or S1P (right) for 1 or 8 h and analyzed on an Illumina microarray. Shown are genes with significant regulation with at least one of the compounds (adjusted p value < 0.05, in bold print) at 1 h (upper table) and 8 h (lower table). The list is sorted for fold-changes by FTY-P. [file 12974_2015_393_MOESM3_ESM.xlsx]

## Sheet: Sheet1
Table S2:	Human primary astrocytes, stimulated with FTY720-P (left) or S1P (right) for 1 h or 8 h and analyzed on an Illumina microarray.
	Shown are genes with significant regulation with at least one of the compounds (adjusted p value < 0.05, in bold print) at 1 h (upper table) and 8 h (lower table).
	The list is sorted for fold-changes by FTY720-P.
1 h values
			FYTY720-P			S1P
ILMN_Gene	Probe_Id	RefSeq_ID	fold-change FTY720-P	p value FTY720-P	adjusted p value FTY720-P	fold-change S1P	p value S1P	adjusted p value S1P
EGR1	ILMN_1762899	NM_001964.2	5.46534	1.53458e-19	6.94474e-15	11.4876	9.96531e-25	4.5098e-20
EGR2	ILMN_1743199	NM_000399.2	3.56173	7.74451e-11	7.00955e-07	14.0659	3.7987e-20	2.45586e-16
DUSP5	ILMN_1656501	NM_004419.3	2.66229	1.58992e-12	3.5976e-08	4.84553	1.1631e-18	5.84845e-15
FOS	ILMN_1669523	NM_005252.2	2.58173	1.29285e-11	1.4627e-07	7.1987	3.9321e-21	2.96579e-17
CYR61	ILMN_2188264	NM_001554.3	2.17819	6.23737e-09	4.03246e-05	3.00193	1.17129e-12	2.30464e-09
DUSP1	ILMN_1781285	NM_004417.2	2.04812	4.92821e-12	7.4342e-08	4.42011	1.34902e-21	2.03499e-17
NFKBIZ	ILMN_1719695	NM_001005474.1	2.0152	9.8891e-09	4.97257e-05	4.62385	5.6326e-18	2.12419e-14
IL8	ILMN_2184373	NM_000584.2	1.97415	0.000214976	0.145205	15.0869	3.82982e-18	1.57562e-14
ZFP36	ILMN_1720829	NM_003407.2	1.94413	9.68091e-10	7.30183e-06	5.39144	1.83654e-21	2.07782e-17
KLF6	ILMN_1737406	NM_001008490.1	1.92737	6.14548e-06	0.0120919	2.37927	3.49746e-08	3.68087e-05
EDN1	ILMN_1682775	NM_001955.2	1.90191	1.74818e-06	0.00377827	3.21705	2.70547e-12	4.37271e-09
FOSB	ILMN_1751607	NM_006732.1	1.85881	7.41922e-06	0.0139899	11.521	2.48842e-21	2.25227e-17
HBEGF	ILMN_2121408	NM_001945.1	1.82247	4.25401e-07	0.00148089	3.69347	1.7772e-15	5.36183e-12
EXO1	ILMN_1673721	NM_006027.3	1.81612	1.20043e-06	0.00285924	1.36769	0.00413753	0.351962
CCNE2	ILMN_2412384	NM_057735.1	1.78879	2.43874e-07	0.00091971	1.55374	2.66554e-05	0.0128329
IER3	ILMN_1682717	NM_003897.3	1.78722	7.08638e-07	0.00213796	3.11181	8.9722e-14	2.13704e-10
RGS4	ILMN_1758067	NM_005613.3	1.76449	2.18425e-07	0.000898618	1.84252	5.01722e-08	5.04565e-05
KLF2	ILMN_1735930	NM_016270.2	1.76176	0.000735092	0.247304	2.34164	2.8953e-06	0.00207979
GADD45A	ILMN_1694075	NM_001924.2	1.66145	8.57825e-09	4.85261e-05	2.02992	2.42362e-12	4.21849e-09
GADD45A	ILMN_2052208	NM_001924.2	1.65069	2.24816e-05	0.035083	1.95497	1.49532e-07	0.000138104
SGK	ILMN_1702487	NM_005627.2	1.647	4.40547e-08	0.000199369	2.16829	1.07657e-12	2.21455e-09
PTGS2	ILMN_2054297	NM_000963.1	1.64166	0.000971098	0.276028	2.77547	1.07235e-08	1.24434e-05
JUNB	ILMN_2086077	NM_002229.2	1.62171	7.79499e-06	0.0141105	3.19401	1.35706e-14	3.61259e-11
LIF	ILMN_1738725	NM_002309.2	1.58074	9.85867e-05	0.10718	3.13796	6.45691e-13	1.39146e-09
CTGF	ILMN_2115125	NM_001901.2	1.57198	7.415e-05	0.0883068	1.66277	1.38662e-05	0.0076526
YRDC	ILMN_2061732	NM_024640.3	1.56202	3.76167e-05	0.0549143	1.63721	8.36075e-06	0.00478944
ZC3H12A	ILMN_1672295	NM_025079.1	1.55898	1.75326e-06	0.00377827	3.08199	1.91393e-16	6.66267e-13
SPRY4	ILMN_2086105	NM_030964.2	1.53887	1.00512e-06	0.00252705	2.14077	2.54133e-12	4.25955e-09
IL11	ILMN_1788107	NM_000641.2	1.5124	0.000170819	0.140961	1.83407	4.55913e-07	0.000382081
KLF6	ILMN_1735014	NM_001300.4	1.51001	3.5019e-06	0.00720358	2.16075	3.77635e-12	5.89306e-09
IL8	ILMN_1666733	NM_000584.2	1.50547	0.00351931	0.416927	9.96613	4.76176e-19	2.69367e-15
NUAK2	ILMN_1789793	NM_030952.1	1.49226	1.83594e-05	0.0296733	3.94117	1.49829e-18	6.7805e-15
MYC	ILMN_1680618	NM_002467.3	1.4823	8.39314e-07	0.0022343	2.02056	1.40582e-12	2.65085e-09
ATF3	ILMN_2374865	NM_001040619.1	1.4774	0.0034202	0.408311	3.07771	1.01726e-10	1.39408e-07
MGC18216	ILMN_1744023	XM_927732.1	1.46271	0.00105677	0.280939	1.64015	4.61334e-05	0.0198835
KIAA1754	ILMN_1805192	NM_033397.2	1.4579	7.75451e-07	0.00219332	1.94931	1.60767e-12	2.9102e-09
C14ORF28	ILMN_1807031	NM_001017923.1	1.45418	0.000200221	0.143366	1.5556	2.15493e-05	0.0106001
AXUD1	ILMN_1703123	NM_033027.2	1.41451	0.000626306	0.231915	2.3029	1.04737e-10	1.39408e-07
NUAK2	ILMN_2094952	NM_030952.1	1.39378	4.244e-05	0.0600194	4.59713	7.46379e-22	1.68887e-17
C8ORF4	ILMN_1656369	NM_020130.3	1.38008	0.00123797	0.307732	2.22905	2.35444e-10	2.95973e-07
FOSL1	ILMN_1771841	NM_005438.2	1.3735	0.00132762	0.309805	1.72452	7.75911e-07	0.000638434
TNFAIP3	ILMN_1702691	NM_006290.2	1.36622	0.00378672	0.426966	3.57466	1.09574e-14	3.09923e-11
PCF11	ILMN_1798602	NM_015885.2	1.36321	0.00299585	0.390321	1.6677	7.0669e-06	0.00420806
MAFF	ILMN_1680139	NM_012323.2	1.35932	0.000111963	0.116326	2.36379	3.33489e-14	8.38447e-11
IL6	ILMN_1699651	NM_000600.1	1.35516	0.00955858	0.528818	2.14567	5.13554e-08	5.05237e-05
GBP1	ILMN_1701114	NM_002053.1	1.35369	0.00120471	0.307732	1.73914	1.98697e-07	0.000179841
BCL6	ILMN_1737314	NM_001706.2	1.34487	5.03379e-05	0.0670013	2.07245	2.46691e-13	5.582e-10
BHLHB2	ILMN_1768534	NM_003670.1	1.34255	0.00565642	0.477275	2.02357	3.11759e-08	3.3592e-05
WEE1	ILMN_1778561	NM_003390.2	1.34014	0.00949467	0.526986	1.61696	7.02044e-05	0.0271547
ARL5B	ILMN_2120022	NM_178815.3	1.33919	0.00471945	0.441731	1.54662	6.99797e-05	0.0271547
DCUN1D3	ILMN_1665455	NM_173475.1	1.3253	0.00099301	0.276028	1.90619	1.00699e-09	1.23166e-06
SLC25A25	ILMN_1791728	NM_052901.2	1.32441	0.000196113	0.143366	1.94441	1.18234e-11	1.78355e-08
SERTAD3	ILMN_1801934	NM_013368.2	1.32147	0.000458425	0.208974	1.45954	7.56391e-06	0.00444551
RCAN1	ILMN_2367239	NM_203417.1	1.31722	0.000201131	0.143366	1.39401	1.57156e-05	0.00829167
NUP88	ILMN_1734826	NM_002532.3	1.29701	0.00735961	0.503871	1.57944	1.5757e-05	0.00829167
DDX59	ILMN_1748077	NM_001031725.3	1.29347	0.00551001	0.473809	1.44746	0.000148817	0.0498867
TRAF6	ILMN_1783910	NM_145803.1	1.27189	0.00274888	0.37927	1.50829	3.39925e-06	0.00240364
CEBPG	ILMN_1716766	NM_001806.2	1.26922	0.0086832	0.512332	1.4719	6.95529e-05	0.0271547
MYADM	ILMN_2308849	NM_001020820.1	1.26459	0.00703655	0.499409	1.47178	3.75363e-05	0.016987
COQ10B	ILMN_1751615	NM_025147.3	1.26328	0.000678448	0.241663	1.40897	3.80402e-06	0.00264847
NPAS4	ILMN_1726459	NM_178864.2	1.25632	0.0249668	0.669355	1.58454	3.62022e-05	0.0167177
CD83	ILMN_2328666	NM_004233.3	1.24283	0.00817481	0.51001	2.08468	3.13276e-11	4.57333e-08
SERPINE1	ILMN_1744381	NM_000602.1	1.24023	0.00569603	0.479117	1.38552	7.99665e-05	0.0299081
DCP1A	ILMN_1809285	NM_018403.4	1.23568	0.0233879	0.660258	1.50111	6.11288e-05	0.0251489
CD83	ILMN_1780582	NM_001040280.1	1.23552	0.00979352	0.534627	1.97631	2.00181e-10	2.58834e-07
HS.560378	ILMN_1878952		1.23383	0.00462932	0.441731	1.35201	0.000113798	0.0405508
GRAMD3	ILMN_2065690	NM_023927.1	1.22517	0.00338305	0.407793	1.31891	0.000134547	0.046319
SRF	ILMN_1803398	NM_003131.2	1.22023	0.00896341	0.521402	1.39196	5.30506e-05	0.0222297
KLF10	ILMN_2411897	NM_005655.1	1.21965	0.0190218	0.636121	2.14644	3.27446e-11	4.63081e-08
C6ORF66	ILMN_1659524	NM_014165.1	1.21838	0.00831256	0.51001	1.3955	3.68575e-05	0.0168483
IER5	ILMN_1721833	NM_016545.4	1.21226	0.0171138	0.62325	1.48613	9.94371e-06	0.00555559
JUN	ILMN_1806023	NM_002228.3	1.21054	0.0224643	0.654619	1.64217	4.09025e-07	0.000349253
CCL2	ILMN_1720048	NM_002982.3	1.20653	0.107769	0.832435	1.6261	0.00013863	0.0468187
PIM1	ILMN_1815023	NM_002648.2	1.206	0.0970117	0.820288	1.79654	5.71161e-06	0.00354081
ANKRD57	ILMN_1724040	NM_023016.3	1.20338	0.00418356	0.433647	1.48708	1.3474e-07	0.000127035
CPEB2	ILMN_2375484	NM_182646.1	1.19844	0.041138	0.732376	1.55608	9.15096e-06	0.00517658
ZUFSP	ILMN_1796119	NM_145062.1	1.19422	0.0434515	0.737061	1.48429	4.37262e-05	0.0192119
GPBP1	ILMN_1711792	NM_022913.1	1.19195	0.00837898	0.51001	1.3089	0.000135253	0.046319
RGS16	ILMN_1808226	NM_002928.2	1.19178	0.0496113	0.751424	1.99621	1.86321e-09	2.21893e-06
PPP1R15A	ILMN_1659936	NM_014330.2	1.18993	0.00653956	0.496387	1.51772	4.41329e-08	4.53917e-05
DDX21	ILMN_1735461	NM_004728.2	1.18867	0.0295801	0.698669	1.43604	3.36355e-05	0.015856
NFKBIA	ILMN_1773154	NM_020529.1	1.18808	0.0171698	0.62325	2.62283	5.58941e-16	1.80678e-12
KLF10	ILMN_1659122	NM_005655.1	1.1779	0.233953	0.900089	1.80593	0.000103634	0.0375196
FRMD6	ILMN_1769282	NM_152330.2	1.17219	0.0153333	0.609051	1.32027	8.0635e-05	0.029911
CCDC59	ILMN_1662318	NM_014167.2	1.15503	0.0241148	0.662922	1.38774	5.28521e-06	0.00336876
ETS1	ILMN_1687538	NM_005238.2	1.15293	0.0304735	0.706175	1.33152	6.35506e-05	0.0259097
CXCL1	ILMN_1787897	NM_001511.1	1.14871	0.141039	0.860866	1.49699	0.000100544	0.0366946
DUSP2	ILMN_1712959	NM_004418.2	1.14176	0.106149	0.830673	1.53378	5.41155e-06	0.00340138
CCNL1	ILMN_2094776	NM_020307.2	1.13997	0.0779675	0.796732	1.68248	1.94465e-08	2.20013e-05
FZD7	ILMN_1804351	NM_003507.1	1.1312	0.0610239	0.777192	1.3708	1.82251e-05	0.00926713
RGS3	ILMN_1724349	NM_144489.2	1.12832	0.155857	0.867	1.56229	5.2686e-06	0.00336876
SERTAD1	ILMN_1794017	NM_013376.3	1.12339	0.136676	0.858948	1.49856	6.40117e-06	0.00386247
FAM46B	ILMN_1808011	NM_052943.2	1.11224	0.27891	0.911669	1.59312	2.75251e-05	0.0131121
PTHLH	ILMN_2314169	NM_198965.1	1.10526	0.197167	0.889084	1.42135	4.96928e-05	0.0210173
BDNF	ILMN_1751276	NM_001709.3	1.10104	0.185719	0.881971	1.49903	2.0003e-06	0.00150873
CLCF1	ILMN_1661197	NM_013246.2	1.10013	0.200722	0.889942	1.69099	2.13824e-08	2.36015e-05
GDF15	ILMN_2188862	NM_004864.1	1.08802	0.259505	0.904939	1.5085	2.64334e-06	0.00196106
IRF1	ILMN_1708375	NM_002198.1	1.08279	0.220081	0.896667	1.40689	5.27959e-06	0.00336876
EGR3	ILMN_1722781	NM_004430.2	1.08225	0.467247	0.948623	1.86757	1.33888e-06	0.00104468
HS.569566	ILMN_1838942		1.07954	0.269913	0.908865	1.34932	9.87552e-05	0.0363347
ZNF193	ILMN_1669516	NM_006299.3	1.06803	0.258403	0.904811	1.33354	1.46004e-05	0.00796075
HS.436134	ILMN_1900270		1.05568	0.54441	0.958475	1.61381	4.56062e-06	0.00306009
HS.581801	ILMN_1895664		1.04568	0.525244	0.955087	1.34704	0.000136127	0.046319
ZNF295	ILMN_1782110	NM_001098402.1	1.03084	0.683283	0.975171	1.50875	2.76891e-06	0.00202108
KLF10	ILMN_1667594	NM_001032282.1	1.01892	0.833581	0.98919	1.60163	5.92419e-06	0.00362296
LONRF1	ILMN_1705953	NM_152271.3	1.01377	0.833783	0.98919	1.35908	3.42131e-05	0.015962
GEM	ILMN_1677092	NM_181702.1	1.01034	0.931856	0.995365	1.79996	1.98281e-05	0.00997021
CSF2	ILMN_1661861	NM_000758.2	0.995399	0.95376	0.997402	1.59759	9.13455e-07	0.000738186
CEBPD	ILMN_1782050	NM_005195.3	0.994569	0.950869	0.997112	1.54612	1.74194e-05	0.00906107
KIAA0408	ILMN_1661519	NM_014702.3	0.856384	0.0524249	0.758606	0.70243	5.68587e-05	0.0236068
IFIT2	ILMN_1739428	NM_001547.4	0.842607	0.00896367	0.521402	0.680677	3.89521e-07	0.000338996
STAG3L1	ILMN_1667315	NM_018991.2	0.829709	0.00325171	0.403167	0.776287	0.000134701	0.046319
ZKSCAN4	ILMN_1804571	NM_019110.3	0.828131	0.0325792	0.717894	0.608143	1.11658e-06	0.000886508
AXIN2	ILMN_1724480	NM_004655.2	0.814053	0.00601664	0.487963	0.730222	7.81011e-05	0.0294539
NGFRAP1	ILMN_1770537	NM_014380.1	0.810965	0.0202729	0.645807	0.677177	6.61024e-05	0.0267095
ARL4D	ILMN_1719010	NM_001661.3	0.809127	0.0133916	0.58422	0.667978	1.76756e-05	0.00908986
CD24	ILMN_1805519	NM_013230.2	0.808864	0.0156871	0.611472	0.696209	0.000116012	0.0410164
MTMR3	ILMN_2380605	NM_153050.1	0.800344	0.039346	0.728561	0.627099	7.42314e-05	0.028469
IFIT3	ILMN_2239754	NM_001549.2	0.792844	0.014895	0.604178	0.63482	1.51492e-05	0.00816163
SPINT2	ILMN_1800739	NM_021102.2	0.78889	0.00196909	0.347982	0.726045	6.78878e-05	0.0271547
FRAT2	ILMN_1788213	NM_012083.2	0.788706	0.00175613	0.33114	0.736279	0.000105347	0.037837
HS.20255	ILMN_1858599		0.779152	0.00125744	0.307732	0.718083	4.4757e-05	0.0194757
TXNIP	ILMN_1697448	NM_006472.2	0.775589	0.0671408	0.784029	0.494518	7.70877e-06	0.00447257
ATP6V1G2	ILMN_1654541	NM_130463.2	0.772454	0.000361951	0.191021	0.738395	4.73687e-05	0.0202233
PLEKHF1	ILMN_1708041	NM_024310.4	0.771711	0.00156571	0.326526	0.722869	0.000131392	0.0460941
HOXA2	ILMN_1799836	NM_006735.3	0.764393	0.000186428	0.140961	0.706152	4.59809e-06	0.00306009
HS.534680	ILMN_1871457		0.762708	0.00093543	0.276028	0.70466	4.28349e-05	0.0190049
APP	ILMN_2404065	NM_201414.1	0.757553	0.000182264	0.140961	0.741224	6.8968e-05	0.0271547
GPR56	ILMN_2352097	NM_201524.1	0.74953	1.15776e-05	0.0194053	0.81283	0.000803351	0.155634
ID3	ILMN_1732296	NM_002167.2	0.744492	0.00016162	0.140961	0.684284	4.27035e-06	0.0029281
D2HGDH	ILMN_2206272	NM_152783.3	0.710782	2.85326e-05	0.0430414	0.727325	7.53605e-05	0.0286592
OSR1	ILMN_2197128	NM_145260.2	0.697453	6.86162e-05	0.083925	0.634757	1.92315e-06	0.00147512
MEG3	ILMN_2061435	NR_002766.1	0.662699	0.000140243	0.132223	0.626269	2.42597e-05	0.0118051
RPL23AP13	ILMN_1752897	NR_002229.1	0.659521	0.0014978	0.319731	0.552288	2.05704e-05	0.0102298
ZNF503	ILMN_1787265	NM_032772.3	0.65292	1.12667e-05	0.0194053	0.567228	6.70132e-08	6.45251e-05
HS.34558	ILMN_1909770		0.631851	0.000263638	0.160549	0.589387	4.26994e-05	0.0190049
SOX2	ILMN_1770635	NM_003106.2	0.607885	6.10434e-07	0.00197323	0.593677	2.5426e-07	0.000225618
8 h values
			FYTY720-P			S1P
ILMN_Gene	Probe_Id	RefSeq_ID	fold-change FTY720-P	p value FTY720-P	adjusted p value FTY720-P	fold-change S1P	p value S1P	adjusted p value S1P
HBEGF	ILMN_2121408	NM_001945.1	2.0112	2.0036e-08	0.000397583	1.72532	2.37697e-06	0.00627668
CLDN1	ILMN_1724686	NM_021101.3	1.80273	4.83799e-09	0.000218943	1.63583	2.10928e-07	0.000954554
IL6	ILMN_1699651	NM_000600.1	1.73989	1.5989e-05	0.0176483	1.62994	9.37983e-05	0.0511427
2015-03-04	ILMN_1789991	NM_020814.1	1.69477	3.51416e-08	0.000397583	1.61047	2.7086e-07	0.00111434
PHLDA2	ILMN_1671557	NM_003311.3	1.66731	5.11653e-06	0.011171	1.49067	0.000175897	0.0723658
GPR18	ILMN_1780368	NM_001098200.1	1.6589	4.17257e-06	0.0104905	1.55239	3.62741e-05	0.0273597
IL27RA	ILMN_1688152	NM_004843.2	1.63857	3.61635e-06	0.00962695	2.16131	3.92456e-10	1.77606e-05
KCNG1	ILMN_1673769	NM_002237.3	1.63383	1.4886e-05	0.0168417	1.56544	5.56145e-05	0.0340113
SERPINE1	ILMN_1744381	NM_000602.1	1.63178	9.03923e-08	0.000726194	1.49606	3.33857e-06	0.00719462
RGS4	ILMN_1758067	NM_005613.3	1.62994	3.32953e-06	0.00948402	1.59926	6.39986e-06	0.0098988
LOC643319	ILMN_1766539	XM_927980.1	1.5968	8.66087e-05	0.0584996	1.78906	3.33576e-06	0.00719462
PTPRE	ILMN_2383611	NM_130435.2	1.59214	4.39389e-07	0.00284065	1.76203	7.786e-09	8.80888e-05
MEOX1	ILMN_1657145	NM_001040002.1	1.57221	3.66866e-05	0.032554	1.46505	0.00032442	0.0935134
LIF	ILMN_1738725	NM_002309.2	1.57152	0.000116418	0.0675451	1.74124	6.01773e-06	0.0098988
LOC285016	ILMN_2089752	NM_001002919.1	1.56823	5.17777e-05	0.0390533	1.39502	0.0016554	0.20292
SLC39A14	ILMN_1764629	NM_015359.2	1.55878	0.000107447	0.0659143	1.6097	4.18624e-05	0.0291459
ZNF469	ILMN_1794442	XM_001125745.1	1.55321	4.76281e-05	0.0378142	1.61448	1.39368e-05	0.0157678
VCAM1	ILMN_2307903	NM_001078.2	1.5364	0.000277733	0.103023	2.36752	1.43743e-09	3.25255e-05
ST3GAL1	ILMN_1683313	NM_003033.2	1.52446	1.34315e-05	0.0155857	1.32882	0.00165905	0.20292
TGFB2	ILMN_1812526	NM_003238.1	1.48897	6.03742e-06	0.0113843	1.18507	0.029634	0.559662
RELB	ILMN_1811258	NM_006509.2	1.47417	3.30629e-06	0.00948402	1.35837	0.000110555	0.0567907
MMP9	ILMN_1796316	NM_004994.2	1.46676	8.37019e-06	0.0122191	1.5659	5.56421e-07	0.0020984
IL32	ILMN_1778010	NM_001012636.1	1.46621	1.89204e-05	0.0194601	1.46529	1.93903e-05	0.0190894
DUSP1	ILMN_1781285	NM_004417.2	1.45668	5.67745e-06	0.011171	1.38197	5.44176e-05	0.0340108
SLC2A6	ILMN_1778321	NM_017585.2	1.44993	8.21609e-06	0.0122191	1.38111	6.45284e-05	0.0379251
UCK2	ILMN_1768662	NM_012474.3	1.44363	2.70468e-05	0.0249796	1.48906	7.87452e-06	0.0104812
HS.436418	ILMN_1894428		1.4336	2.39732e-05	0.0230831	1.21722	0.0118936	0.441909
PTPRR	ILMN_1679051	NM_002849.2	1.43258	0.000217455	0.092174	1.47264	8.55356e-05	0.0472063
TPM3	ILMN_1697567	NM_152263.2	1.40849	0.00232033	0.250016	1.85478	9.47612e-07	0.00285895
GAL	ILMN_1682015	NM_015973.3	1.40793	0.000161584	0.0771394	1.74224	5.68487e-08	0.000285854
FRMD6	ILMN_1769282	NM_152330.2	1.40148	4.46224e-06	0.0106284	1.33574	4.6119e-05	0.031151
TMEM132D	ILMN_1763612	NM_133448.1	1.38296	0.00039264	0.115868	1.79987	2.69544e-08	0.00017426
NES	ILMN_1738147	NM_006617.1	1.37869	0.000655841	0.145709	1.60073	3.6908e-06	0.00759215
MCM6	ILMN_1798654	NM_005915.4	1.36488	5.56605e-06	0.011171	1.26822	0.000244698	0.0802451
IL7R	ILMN_1691341	XM_937367.1	1.35101	0.000545646	0.132898	1.50469	9.54801e-06	0.0120026
SLC20A2	ILMN_1813763	NM_006749.3	1.34379	0.000338321	0.108421	1.42837	2.97966e-05	0.0240794
LOC644330	ILMN_1686388	XR_017492.1	1.34369	0.00255066	0.26234	1.55119	2.65137e-05	0.022343
LOC652595	ILMN_1702783	XM_942117.1	1.33505	5.12994e-05	0.0390533	1.28666	0.00029227	0.0905937
CD97	ILMN_1673363	NM_078481.2	1.32445	0.00478046	0.338196	1.53922	4.90984e-05	0.0319921
TAP1	ILMN_1751079	NM_000593.5	1.32372	1.93691e-05	0.0194788	1.30679	3.83593e-05	0.0279992
HEYL	ILMN_1654324	NM_014571.3	1.29441	0.00254058	0.26234	1.61663	6.42974e-07	0.00223829
SPHK1	ILMN_2357134	NM_021972.2	1.29345	0.000119611	0.0676627	1.53574	1.95349e-08	0.00017426
EHD4	ILMN_1720083	NM_139265.2	1.29242	0.000462428	0.125514	1.40304	1.17384e-05	0.0136211
LOC387882	ILMN_1716382	NM_207376.1	1.29183	0.000514536	0.128698	1.45124	2.85496e-06	0.00680006
IKBKE	ILMN_1755024	NM_014002.2	1.27893	0.00270572	0.264063	1.44726	2.49094e-05	0.022343
TUBB6	ILMN_1699489	XM_940079.1	1.26422	0.000289532	0.104442	1.34632	1.15356e-05	0.0136211
TGM2	ILMN_1679267	NM_198951.1	1.25209	0.00100344	0.172659	1.56067	2.67822e-08	0.00017426
RPRC1	ILMN_1777906	NM_018067.2	1.24799	0.000594399	0.139838	1.31989	3.59253e-05	0.0273597
GABBR2	ILMN_1660718	NM_005458.5	1.23897	0.00542275	0.356178	1.53987	8.18226e-07	0.00264492
SOD2	ILMN_2336781	NM_001024465.1	1.23164	0.0149812	0.512124	1.53133	7.77101e-06	0.0104812
BID	ILMN_2372413	NM_197967.1	1.23081	0.0148294	0.510763	1.53839	6.04328e-06	0.0098988
SH2B3	ILMN_1752046	NM_005475.1	1.22639	0.00183814	0.223984	1.37669	6.76834e-06	0.0098988
WDR4	ILMN_1656628	NM_033661.3	1.22568	0.00348727	0.298895	1.34713	5.48622e-05	0.0340108
NOG	ILMN_1652287	NM_005450.2	1.19133	0.0135773	0.495688	1.34899	8.38769e-05	0.0469249
SOD2	ILMN_2406501	NM_001024466.1	1.17494	0.0984929	0.80592	1.54163	5.97925e-05	0.035604
CSPG4	ILMN_1666894	NM_001897.4	1.17225	0.0511762	0.700218	1.53244	4.34882e-06	0.00855678
HS.445581	ILMN_1825369		1.15142	0.0405732	0.66459	1.40405	1.10019e-05	0.0134565
APCDD1L	ILMN_1689431	NM_153360.1	1.12997	0.0955219	0.799343	1.42422	1.78799e-05	0.0187485
RAGE	ILMN_1745282	NM_014226.1	1.09606	0.278872	0.922908	1.467	5.32464e-05	0.0339389
GPC4	ILMN_1789502	NM_001448.2	0.873547	0.0443616	0.677726	0.634965	3.57951e-08	0.000202489
DLEU1	ILMN_2043918	NR_002605.1	0.868082	0.0339328	0.635106	0.733288	2.55655e-05	0.022343
RHOBTB3	ILMN_1744949	NM_014899.3	0.799873	0.00107111	0.176266	0.691894	1.08109e-06	0.00305781
CTSL1	ILMN_2374036	NM_145918.2	0.794216	0.00168163	0.218368	0.729303	4.38684e-05	0.0300797
LOC338799	ILMN_2098947	NR_002809.1	0.79225	0.00096721	0.170315	0.736274	3.51937e-05	0.0273597
HMGB3	ILMN_1733519	NM_005342.2	0.791431	0.000402113	0.117404	0.749193	2.66605e-05	0.022343
LOC646345	ILMN_1707965	XM_933543.1	0.789495	0.00047727	0.126309	0.742628	2.50558e-05	0.022343
LETMD1	ILMN_1754149	NM_001024668.1	0.783054	0.000496114	0.127566	0.7289	1.77536e-05	0.0187485
CADM1	ILMN_1680132	NM_014333.3	0.773119	0.00206302	0.23696	0.688317	2.64096e-05	0.022343
CEBPD	ILMN_1782050	NM_005195.3	0.752298	0.00258185	0.26234	0.625325	5.41225e-06	0.0098988
CD24	ILMN_2060413	NM_013230.2	0.748905	0.000250713	0.0977787	0.687968	6.98196e-06	0.0098988
GATS	ILMN_1699631	NM_178831.4	0.746834	0.000107433	0.0659143	0.733589	4.84043e-05	0.0319921
ZNF436	ILMN_2357781	NM_030634.2	0.745832	0.0037326	0.307522	0.608209	6.99948e-06	0.0098988
GPM6B	ILMN_1735438	NM_001001995.1	0.743091	1.28859e-05	0.0155857	0.790468	0.000299146	0.0919763
GPR56	ILMN_2352097	NM_201524.1	0.742296	6.86975e-06	0.0119972	0.794255	0.000248155	0.0807933
HOXA2	ILMN_1799836	NM_006735.3	0.741516	4.5879e-05	0.0377501	0.761212	0.000154099	0.0677239
C1ORF51	ILMN_1793543	NM_144697.2	0.741336	0.00190293	0.227017	0.60666	2.49652e-06	0.00627668
KLHDC9	ILMN_2405470	NM_001007255.1	0.741101	0.00193492	0.228629	0.66154	4.94851e-05	0.0319921
NOTCH1	ILMN_1729161	NM_017617.3	0.733091	4.19372e-05	0.036262	0.835668	0.0104992	0.417989
BVES	ILMN_1689237	NM_147147.2	0.729777	6.91027e-06	0.0119972	0.728662	6.39252e-06	0.0098988
FZD3	ILMN_1703408	NM_017412.2	0.729493	0.000295197	0.104442	0.70502	8.21718e-05	0.0469249
C10ORF58	ILMN_1754538	NM_032333.4	0.729119	9.76545e-05	0.0631336	0.726464	8.39889e-05	0.0469249
GPR137C	ILMN_1741224	NM_001099652.1	0.727151	2.57981e-05	0.0243227	0.82015	0.00480901	0.310459
GPR56	ILMN_2384122	NM_201525.1	0.726215	5.10309e-05	0.0390533	0.813803	0.00534584	0.324733
HEG1	ILMN_1666122	NM_020733.1	0.725398	0.00486787	0.339438	0.606391	4.10609e-05	0.0290346
KIAA0182	ILMN_1807767	NM_014615.1	0.723535	2.18966e-05	0.021542	0.781908	0.000694167	0.145424
CASC1	ILMN_1708983	NM_001082972.1	0.718433	0.000863235	0.16256	0.667052	8.03061e-05	0.046593
PDGFRA	ILMN_1681949	NM_006206.3	0.716127	6.30108e-05	0.0467468	0.799608	0.00443777	0.296649
DBC1	ILMN_1741603	NM_014618.2	0.714053	4.38772e-05	0.0367716	0.708175	3.11033e-05	0.0246944
TMTC1	ILMN_1811426	NM_175861.2	0.699974	4.75732e-05	0.0378142	0.715413	0.000110769	0.0567907
KIAA0367	ILMN_1810628	NM_015225.1	0.699701	0.00185963	0.22502	0.608378	4.10282e-05	0.0290346
SEMA6A	ILMN_1713529	NM_020796.3	0.685761	8.14714e-06	0.0122191	0.69904	1.82286e-05	0.0187485
FABP7	ILMN_1745299	NM_001446.3	0.683227	0.000316177	0.104442	0.628358	2.3342e-05	0.022052
ZIC2	ILMN_1696339	NM_007129.2	0.682459	1.57409e-06	0.00673443	0.708347	8.70513e-06	0.0112557
CDKN2C	ILMN_1656415	NM_078626.2	0.677521	1.76972e-05	0.0188543	0.79527	0.00608051	0.341406
SOX21	ILMN_1783185	NM_007084.2	0.675175	4.2468e-05	0.036262	0.719984	0.000404665	0.104646
AMPH	ILMN_1685834	NM_001635.2	0.666531	3.11898e-05	0.0282298	0.670027	3.75404e-05	0.0278507
RAP1GAP	ILMN_1776519	NM_002885.1	0.66136	2.29709e-06	0.00866291	0.724198	9.67482e-05	0.0515099
ZIC4	ILMN_2120624	NM_032153.3	0.660718	3.35309e-06	0.00948402	0.709409	5.87398e-05	0.0354436
GPR162	ILMN_1730816	NM_019858.1	0.659863	7.15775e-06	0.0119972	0.753631	0.00102978	0.166438
C14ORF78	ILMN_1657111	XM_001132404.1	0.648956	1.79148e-05	0.0188543	0.782009	0.00785378	0.374523
SETBP1	ILMN_1720513	NM_015559.1	0.648486	2.965e-06	0.00948402	0.677744	1.65684e-05	0.0182879
C21ORF34	ILMN_1690703	NM_001005734.1	0.645311	0.000315943	0.104442	0.561113	6.99071e-06	0.0098988
SFRP1	ILMN_2149164	NM_003012.3	0.64355	0.000150123	0.0771394	0.60332	2.33896e-05	0.022052
APCDD1	ILMN_1656951	NM_153000.3	0.633199	9.31626e-07	0.00527009	0.55888	7.19992e-09	8.80888e-05
SRGAP3	ILMN_2400644	NM_001033117.1	0.621787	1.33829e-05	0.0155857	0.789008	0.0164106	0.487763
CABP7	ILMN_1754078	NM_182527.1	0.620905	1.19482e-05	0.0154491	0.72469	0.00151383	0.196863
MEG3	ILMN_2061435	NR_002766.1	0.606263	8.73127e-06	0.0123479	0.696155	0.000618267	0.138513
TSHZ1	ILMN_1718907	NM_005786.4	0.596433	1.00015e-05	0.0133123	0.671614	0.000340864	0.0970177
HIST1H2BD	ILMN_1651496	NM_138720.1	0.594902	1.24459e-05	0.0155857	0.825027	0.0683808	0.694033
LRRN1	ILMN_1720511	NM_020873.5	0.593933	7.80365e-06	0.0122191	0.611948	1.94037e-05	0.0190894
AMT	ILMN_1665331	NM_000481.2	0.586848	1.49272e-06	0.00673443	0.641428	2.7963e-05	0.0230085
CXCL12	ILMN_1803825	NM_000609.4	0.574191	9.62803e-08	0.000726194	0.770077	0.00337565	0.267539
CDH18	ILMN_1733669	NM_004934.2	0.571784	5.33503e-06	0.011171	0.67382	0.000578218	0.131494
SLC2A12	ILMN_1766261	NM_145176.2	0.568777	1.63692e-06	0.00673443	0.804738	0.0336323	0.582775
C5ORF4	ILMN_1728742	NM_032385.3	0.567081	9.37063e-06	0.0128505	0.715341	0.00428652	0.29039
CXCL12	ILMN_1791447	NM_199168.2	0.536232	3.12997e-08	0.000397583	0.682198	0.000118571	0.0583252
